# Supplementary material for: Direct, Indirect, and Buffering Effects of Support for Mothers on Children’s Socioemotional Adjustment
Source: J Fam Psychol. 2018 Aug 9;32(7):894–903. doi: 10.1037/fam0000438 (PMC6205417; doi:10.1037/fam0000438)
Supplement: Supplementary file 1 [file FAM-2017-1171Supp.zip]

Archive with 7 entries (7 files):
- Final Revision 1 Online Resource 1  covariates.pdf
- Final Revision 1 Online Resource 2 correlations.pdf
- Final Revision 1 Online Resource 3 graphs.pdf
- Final Revision 1 Online Resource 1  covariates.docx
- Final Revision 1 Online Resource 2 correlations.docx
- Final Revision 1 Online Resource 3 graphs.docx
- Online resource 3 excel .xlsx
