# Supplementary material for: Direct, Indirect, and Buffering Effects of Support for Mothers on Children’s Socioemotional Adjustment
Source: J Fam Psychol. 2018 Aug 9;32(7):894–903. doi: 10.1037/fam0000438 (PMC6205417; doi:10.1037/fam0000438)
Supplement: Supplementary file 1 [file FAM-2017-1171Supp.zip › Online resource 3 excel .xlsx]

## Sheet: Sheet1
Online resource 3
Maternal support and trajectories of children’s socio-emotional adjustment: prospective analysis using the Growing Up in Scotland study.
Child age		58	70	94	122
Externalising problems		5.454	5.341	4.97	4.436
Internalising problems		2.302	2.413	2.617	3.029
